# Supplementary material for: Microalgal Metabolic Network Model Refinement through High-Throughput Functional Metabolic Profiling
Source: Front Bioeng Biotechnol. 2014 Dec 10;2:68. doi: 10.3389/fbioe.2014.00068 (PMC4261833; doi:10.3389/fbioe.2014.00068)
Supplement: Data Sheet S2 — Chlamydomonas reinhardtii metabolic network model, iBD1106, in SBML format. [file Data_Sheet2.ZIP]

Archive with 2 entries (2 files):
- iBD1106.xml
- ._iBD1106.xml
